# Supplementary material for: P-stereocontrolled synthesis of oligo(nucleoside N3′→O5′ phosphoramidothioate)s – opportunities and limitations
Source: RSC Adv. 2020 Sep 23;10(58):35185–97. doi: 10.1039/d0ra04987e (PMC9056831; doi:10.1039/d0ra04987e)
Supplement: RA-010-D0RA04987E-s002 [file RA-010-D0RA04987E-s002.cif]

# Electronic Supplementary Material (ESI) for RSC Advances.
# This journal is © The Royal Society of Chemistry 2020

####################################################################### 
# 
# This file contains crystal structure data downloaded from the 
# Cambridge Structural Database (CSD) hosted by the Cambridge 
# Crystallographic Data Centre (CCDC).
# 
# Full information about CCDC data access policies and citation 
# guidelines are available at http://www.ccdc.cam.ac.uk/access/V1 
# 
# Audit and citation data items may have been added by the CCDC. 
# Please retain this information to preserve the provenance of 
# this file and to allow appropriate attribution of the data. 
# 
#######################################################################

data_19demb02
_database_code_depnum_ccdc_archive 'CCDC 1939477'
loop_
_audit_author_name
_audit_author_address
'Kraig A. Wheeler'
;Whitworth College
United States of America
;
_audit_update_record             
;
2019-07-09 deposited with the CCDC.	2020-09-16 downloaded from the CCDC.
;

_vrf_SHFSU01_19demb02            
;
PROBLEM: The absolute value of parameter shift to su ratio > 0.10
RESPONSE: The structure contains significant disorder that was modeled.
 The large parameter shift is likely due to the size and flexible
 nature of the target molecule and its motion in the crystal. There
 also exists a 53 ang3 solvent accessible void that contains week
 diffuse electron density. 
;
_vrf_PLAT934_19demb02            
;
PROBLEM: Number of (Iobs-Icalc)/SigmaW > 10 Outliers ....         13 Check 
RESPONSE: Proposed model does not fully account for all
 electron density due to short and long-range disorder.
;
_vrf_PLAT080_19demb02            
;
PROBLEM: Maximum Shift/Error ............................       0.14 Why ? 
RESPONSE:  Proposed model does not fully account for all
 electron density due to short and long-range disorder.
;
_vrf_PLAT084_19demb02            
;
PROBLEM: High wR2 Value (i.e. > 0.25) ...................       0.37 Report
RESPONSE:  Proposed model does not fully account for all
 electron density due to short and long-range disorder.
;
_vrf_PLAT340_19demb02            
;
PROBLEM: Low Bond Precision on  C-C Bonds ...............     0.0153 Ang.  
RESPONSE:  Proposed model does not fully account for all
 electron density due to short and long-range disorder.
;

_audit_creation_method           SHELXL-2018/3
_shelx_SHELXL_version_number     2018/3
_chemical_name_systematic        ?
_chemical_name_common            ?
_chemical_melting_point          ?
_chemical_formula_moiety         'C48 H55 N8 O13 P S, 2(C H4 O)'
_chemical_formula_sum            'C50 H63 N8 O15 P S'
_chemical_formula_weight         1079.11

loop_
_atom_type_symbol
_atom_type_description
_atom_type_scat_dispersion_real
_atom_type_scat_dispersion_imag
_atom_type_scat_source
C C 0.0181 0.0091 'International Tables Vol C Tables 4.2.6.8 and 6.1.1.4'
H H 0.0000 0.0000 'International Tables Vol C Tables 4.2.6.8 and 6.1.1.4'
N N 0.0311 0.0180 'International Tables Vol C Tables 4.2.6.8 and 6.1.1.4'
O O 0.0492 0.0322 'International Tables Vol C Tables 4.2.6.8 and 6.1.1.4'
P P 0.2955 0.4335 'International Tables Vol C Tables 4.2.6.8 and 6.1.1.4'
S S 0.3331 0.5567 'International Tables Vol C Tables 4.2.6.8 and 6.1.1.4'

_space_group_crystal_system      monoclinic
_space_group_IT_number           4
_space_group_name_H-M_alt        'P 21'
_space_group_name_Hall           'P 2yb'

_shelx_space_group_comment       
;
The symmetry employed for this shelxl refinement is uniquely defined
by the following loop, which should always be used as a source of
symmetry information in preference to the above space-group names.
They are only intended as comments.
;

loop_
_space_group_symop_operation_xyz
'x, y, z'
'-x, y+1/2, -z'

_cell_length_a                   10.2758(6)
_cell_length_b                   14.8286(8)
_cell_length_c                   18.2612(10)
_cell_angle_alpha                90
_cell_angle_beta                 99.346(3)
_cell_angle_gamma                90
_cell_volume                     2745.6(3)
_cell_formula_units_Z            2
_cell_measurement_temperature    173(2)
_cell_measurement_reflns_used    9908
_cell_measurement_theta_min      2.45
_cell_measurement_theta_max      68.43

_exptl_crystal_description       needle
_exptl_crystal_colour            colourless
_exptl_crystal_size_min          0.031
_exptl_crystal_size_mid          0.054
_exptl_crystal_size_max          0.235
_exptl_crystal_density_meas      ?
_exptl_crystal_density_method    ?
_exptl_crystal_density_diffrn    1.305
_exptl_crystal_F_000             1140
_exptl_transmission_factor_min   0.5867
_exptl_transmission_factor_max   0.7410

_exptl_absorpt_coefficient_mu    1.408
_shelx_estimated_absorpt_T_min   ?
_shelx_estimated_absorpt_T_max   ?
_exptl_absorpt_correction_T_min  ?
_exptl_absorpt_correction_T_max  ?
_exptl_absorpt_correction_type   multi-scan
_exptl_absorpt_process_details   
;
SADABS-2016/2 (Bruker,2016/2)
;


_diffrn_ambient_temperature      173(2)
_diffrn_radiation_wavelength     1.54178
_diffrn_radiation_type           CuK\a
_diffrn_source                   'Microsource IuS Incoatec 3.0'
_diffrn_detector                 'Bruker Photon II CPAD'
_diffrn_detector_area_resol_mean 7.9
_diffrn_detector_type            'CPAD Area Detector'
_diffrn_measurement_device       'Kappa Four-Circle Diffractometer'
_diffrn_measurement_device_type  'Bruker D8 Venture'
_diffrn_measurement_method       '\f and \w scans'
_diffrn_radiation_monochromator  'Double Bounce Multilayer Mirrors'
_diffrn_radiation_probe          X-ray

_diffrn_reflns_number            57523
_diffrn_reflns_av_unetI/netI     0.0449
_diffrn_reflns_av_R_equivalents  0.0713
_diffrn_reflns_limit_h_min       -11
_diffrn_reflns_limit_h_max       12
_diffrn_reflns_limit_k_min       -17
_diffrn_reflns_limit_k_max       17
_diffrn_reflns_limit_l_min       -22
_diffrn_reflns_limit_l_max       22
_diffrn_reflns_theta_min         2.452
_diffrn_reflns_theta_max         68.425
_diffrn_reflns_theta_full        67.679
_diffrn_measured_fraction_theta_max 0.994
_diffrn_measured_fraction_theta_full 0.995
_diffrn_reflns_Laue_measured_fraction_max 0.994
_diffrn_reflns_Laue_measured_fraction_full 0.995
_diffrn_reflns_point_group_measured_fraction_max 0.991
_diffrn_reflns_point_group_measured_fraction_full 0.993
_reflns_number_total             10009
_reflns_number_gt                9499
_reflns_threshold_expression     'I > 2\s(I)'
_reflns_Friedel_coverage         0.915
_reflns_Friedel_fraction_max     0.988
_reflns_Friedel_fraction_full    0.991

_reflns_special_details          
;
 Reflections were merged by SHELXL according to the crystal
 class for the calculation of statistics and refinement.
 
 _reflns_Friedel_fraction is defined as the number of unique
 Friedel pairs measured divided by the number that would be
 possible theoretically, ignoring centric projections and
 systematic absences.
;

_computing_data_collection       'APEX3 v2018.7-2 (Bruker, 2018)'
_computing_cell_refinement       'SAINT V8.38A (Bruker, 2017)'
_computing_data_reduction        'SAINT V8.38A (Bruker, 2017)'
_computing_structure_solution    'SHELXT-2018/2 (Sheldrick, 2015)'
_computing_structure_refinement  'SHELXL-2018/3 (Sheldrick, 2015)'
_computing_molecular_graphics    'XSEED (Barbour, 2001)'
_computing_publication_material  'XSEED (Barbour, 2001)'

_refine_special_details          
;
All nonhydrogen atoms were located in a seeries difference Fourier electron
 density maps and refined using anisotropic diplacement parameters. All C-H
 and NH hydrogen atoms were placed in calculated positions with Uiso = 1.2xUeqiv
 of the connected C atoms (1.5xUeqiv for methyl groups). Those H atoms
 attached to oxygen were located in Fourier diff maps and assigned
 Uiso = 1.2xUeqiv.

The acetate and one methoxy groups were found to be disordered as well as one of
 the MeOH molecules.  Additional restraints/constraints were applied to the O-H bonds 
 and the disordered acetate and methoxy groups. 
;

_refine_ls_structure_factor_coef Fsqd
_refine_ls_matrix_type           full
_refine_ls_weighting_scheme      calc
_refine_ls_weighting_details     
'w=1/[\s^2^(Fo^2^)+(0.2000P)^2^] where P=(Fo^2^+2Fc^2^)/3'
_atom_sites_solution_primary     ?
_atom_sites_solution_secondary   ?
_atom_sites_solution_hydrogens   mixed
_refine_ls_hydrogen_treatment    mixed
_refine_ls_extinction_method     none
_refine_ls_extinction_coef       .
_refine_ls_abs_structure_details 
;
 Flack x determined using 4079 quotients [(I+)-(I-)]/[(I+)+(I-)]
 (Parsons, Flack and Wagner, Acta Cryst. B69 (2013) 249-259).
;
_refine_ls_abs_structure_Flack   0.176(7)
_chemical_absolute_configuration ad
_refine_ls_number_reflns         10009
_refine_ls_number_parameters     773
_refine_ls_number_restraints     65
_refine_ls_R_factor_all          0.1227
_refine_ls_R_factor_gt           0.1196
_refine_ls_wR_factor_ref         0.3702
_refine_ls_wR_factor_gt          0.3665
_refine_ls_goodness_of_fit_ref   1.802
_refine_ls_restrained_S_all      1.797
_refine_ls_shift/su_max          0.142
_refine_ls_shift/su_mean         0.013

loop_
_atom_site_label
_atom_site_type_symbol
_atom_site_fract_x
_atom_site_fract_y
_atom_site_fract_z
_atom_site_U_iso_or_equiv
_atom_site_adp_type
_atom_site_occupancy
_atom_site_site_symmetry_order
_atom_site_calc_flag
_atom_site_refinement_flags_posn
_atom_site_refinement_flags_adp
_atom_site_refinement_flags_occupancy
_atom_site_disorder_assembly
_atom_site_disorder_group
S1 S 0.2650(4) 0.33951(18) 0.32673(16) 0.0675(8) Uani 1 1 d . . . . .
P1 P 0.4289(2) 0.41264(14) 0.37424(12) 0.0417(5) Uani 1 1 d . . . . .
O5 O 0.5579(8) 0.3763(6) 0.3609(5) 0.064(2) Uani 1 1 d . . . . .
O6 O 0.9084(7) 0.4272(5) 0.7020(4) 0.0527(16) Uani 1 1 d . . . . .
O7 O 1.1282(7) 0.4333(5) 0.5051(5) 0.0614(19) Uani 1 1 d . . . . .
O8 O -0.3459(7) 0.6246(4) 0.4908(4) 0.0511(15) Uani 1 1 d . . . . .
O9 O -0.1342(11) 0.6427(7) 0.7206(4) 0.074(2) Uani 1 1 d . . . . .
O10 O -0.3275(13) 0.3447(9) 0.0914(7) 0.0920(19) Uani 1 1 d . U . . .
O11 O 0.5224(11) 0.5385(12) -0.0180(8) 0.108(4) Uani 1 1 d D . . . .
O12 O 0.6895(8) 0.2268(6) 0.3206(5) 0.066(2) Uani 1 1 d D . . . .
H14A H 0.634(6) 0.278(2) 0.324(6) 0.080 Uiso 1 1 d D U . . .
O13 O -0.4063(13) 0.6293(14) 0.2813(7) 0.054(4) Uani 0.53(3) 1 d D . P A 1
N1 N -0.1525(9) 0.6459(6) 0.5725(4) 0.0484(17) Uani 1 1 d . . . . .
H1 H -0.195879 0.638609 0.609835 0.058 Uiso 1 1 calc R U . . .
N3 N 0.0586(8) 0.6700(5) 0.5428(4) 0.0458(17) Uani 1 1 d . . . . .
N7 N -0.1665(7) 0.6507(5) 0.3698(4) 0.0390(14) Uani 1 1 d . . . . .
N8 N 0.0382(10) 0.6726(7) 0.6641(5) 0.056(2) Uani 1 1 d . . . . .
H8N H 0.123049 0.685078 0.670615 0.067 Uiso 1 1 calc R U . . .
N9 N 0.0509(7) 0.6698(4) 0.4091(4) 0.0339(13) Uani 1 1 d . . . . .
C2 C -0.0225(11) 0.6622(6) 0.5895(5) 0.050(2) Uani 1 1 d . . . . .
C4 C -0.0076(8) 0.6634(5) 0.4713(4) 0.0343(15) Uani 1 1 d . . . . .
C5 C -0.1421(9) 0.6518(5) 0.4472(5) 0.0374(16) Uani 1 1 d . . . . .
C6 C -0.2269(9) 0.6394(5) 0.4997(6) 0.0441(19) Uani 1 1 d . . . . .
C8 C -0.0540(8) 0.6639(5) 0.3512(4) 0.0358(16) Uani 1 1 d . . . . .
H8 H -0.042666 0.669437 0.300834 0.043 Uiso 1 1 calc R U . . .
C9 C 0.321(3) 0.3186(13) 0.2365(9) 0.109(7) Uani 1 1 d . . . . .
H9A H 0.306049 0.372843 0.205656 0.163 Uiso 1 1 calc R U . . .
H9B H 0.270343 0.268269 0.211115 0.163 Uiso 1 1 calc R U . . .
H9C H 0.414692 0.303553 0.245170 0.163 Uiso 1 1 calc R U . . .
C10 C 0.8872(10) 0.4193(6) 0.3921(5) 0.051(2) Uani 1 1 d . . . . .
H10A H 0.832942 0.368293 0.371041 0.077 Uiso 1 1 calc R U . . .
H10B H 0.976692 0.412642 0.380645 0.077 Uiso 1 1 calc R U . . .
H10C H 0.848593 0.475658 0.370585 0.077 Uiso 1 1 calc R U . . .
C11 C 0.3620(16) 0.4202(13) 0.7331(8) 0.052(2) Uani 0.641(15) 1 d D U P B 1
C12 C 0.399(2) 0.400(2) 0.8135(8) 0.066(5) Uani 0.641(15) 1 d D . P B 1
H12A H 0.323028 0.411149 0.838504 0.100 Uiso 0.641(15) 1 calc R U P B 1
H12B H 0.471963 0.439877 0.834870 0.100 Uiso 0.641(15) 1 calc R U P B 1
H12C H 0.426639 0.337335 0.820086 0.100 Uiso 0.641(15) 1 calc R U P B 1
C13 C -0.0134(12) 0.6664(9) 0.7250(6) 0.062(3) Uani 1 1 d . . . . .
C14 C 0.0727(17) 0.6815(11) 0.7999(7) 0.076(4) Uani 1 1 d . . . . .
H14 H 0.151917 0.717110 0.792032 0.091 Uiso 1 1 calc R U . . .
C15 C 0.120(3) 0.5883(16) 0.8330(11) 0.126(8) Uani 1 1 d . . . . .
H15A H 0.150729 0.594567 0.886389 0.189 Uiso 1 1 calc R U . . .
H15B H 0.191958 0.566209 0.808758 0.189 Uiso 1 1 calc R U . . .
H15C H 0.046258 0.545474 0.824631 0.189 Uiso 1 1 calc R U . . .
C16 C 0.002(2) 0.7327(14) 0.8513(10) 0.095(5) Uani 1 1 d . . . . .
H16A H -0.019589 0.793226 0.831330 0.143 Uiso 1 1 calc R U . . .
H16B H 0.057457 0.737518 0.900045 0.143 Uiso 1 1 calc R U . . .
H16C H -0.080243 0.701056 0.856514 0.143 Uiso 1 1 calc R U . . .
C17 C 0.0875(8) 0.6050(6) 0.1292(4) 0.0393(17) Uani 1 1 d . . . . .
C18 C 0.0105(9) 0.6944(6) 0.1104(4) 0.0386(17) Uani 1 1 d . . . . .
C19 C 0.0034(9) 0.7606(6) 0.1636(4) 0.0440(19) Uani 1 1 d . . . . .
H19 H 0.044585 0.750300 0.213338 0.053 Uiso 1 1 calc R U . . .
C20 C -0.0623(10) 0.8412(7) 0.1458(5) 0.049(2) Uani 1 1 d . . . . .
H20 H -0.060057 0.887152 0.182201 0.059 Uiso 1 1 calc R U . . .
C21 C -0.1313(10) 0.8547(7) 0.0749(5) 0.049(2) Uani 1 1 d . . . . .
H21 H -0.181241 0.908213 0.063327 0.059 Uiso 1 1 calc R U . . .
C22 C -0.1267(12) 0.7897(8) 0.0211(5) 0.054(2) Uani 1 1 d . . . . .
H22 H -0.171724 0.799532 -0.027887 0.065 Uiso 1 1 calc R U . . .
C23 C -0.0556(9) 0.7088(7) 0.0384(5) 0.046(2) Uani 1 1 d . . . . .
H23 H -0.052895 0.664364 0.001185 0.055 Uiso 1 1 calc R U . . .
C24 C -0.0152(11) 0.5286(7) 0.1221(5) 0.050(2) Uani 1 1 d . . . . .
C25 C -0.0757(13) 0.5037(7) 0.1819(5) 0.059(3) Uani 1 1 d . . . . .
H25 H -0.043810 0.528464 0.229418 0.071 Uiso 1 1 calc R U . . .
C26 C -0.1804(19) 0.4442(10) 0.1747(7) 0.087(5) Uani 1 1 d . . . . .
H26 H -0.218410 0.429827 0.217307 0.104 Uiso 1 1 calc R U . . .
C27 C -0.2322(15) 0.4046(9) 0.1069(7) 0.075(4) Uani 1 1 d . . . . .
C28 C -0.1640(17) 0.4274(10) 0.0458(7) 0.079(4) Uani 1 1 d . . . . .
H28 H -0.190914 0.398973 -0.000844 0.095 Uiso 1 1 calc R U . . .
C29 C -0.0633(12) 0.4877(8) 0.0526(5) 0.056(2) Uani 1 1 d . . . . .
H29 H -0.024598 0.502761 0.010356 0.068 Uiso 1 1 calc R U . . .
C30 C -0.407(2) 0.3314(13) 0.1495(12) 0.104(6) Uani 1 1 d . . . . .
H30A H -0.348964 0.314533 0.195702 0.155 Uiso 1 1 calc R U . . .
H30B H -0.470812 0.283192 0.135018 0.155 Uiso 1 1 calc R U . . .
H30C H -0.453053 0.387392 0.157216 0.155 Uiso 1 1 calc R U . . .
C31 C 0.1945(9) 0.5893(7) 0.0820(4) 0.0440(19) Uani 1 1 d . . . . .
C32 C 0.2539(11) 0.5043(7) 0.0826(5) 0.053(2) Uani 1 1 d . . . . .
H32 H 0.219190 0.455686 0.107233 0.063 Uiso 1 1 calc R U . . .
C33 C 0.3628(11) 0.4898(9) 0.0478(6) 0.063(3) Uani 1 1 d . . . . .
H33 H 0.400092 0.431254 0.046919 0.075 Uiso 1 1 calc R U . . .
C34 C 0.4155(12) 0.5607(12) 0.0150(6) 0.071(3) Uani 1 1 d . . . . .
C35 C 0.3568(11) 0.6465(11) 0.0121(7) 0.066(3) Uani 1 1 d . . . . .
H35 H 0.391024 0.695192 -0.012795 0.080 Uiso 1 1 calc R U . . .
C36 C 0.2479(12) 0.6579(8) 0.0465(5) 0.055(2) Uani 1 1 d . . . . .
H36 H 0.208262 0.715894 0.045502 0.066 Uiso 1 1 calc R U . . .
C37 C 0.603(3) 0.619(2) -0.034(2) 0.074(4) Uani 0.403(3) 1 d D U P C 1
H37A H 0.555900 0.652595 -0.076100 0.111 Uiso 0.403(3) 1 calc R U P C 1
H37B H 0.688315 0.598593 -0.045249 0.111 Uiso 0.403(3) 1 calc R U P C 1
H37C H 0.618106 0.658409 0.009988 0.111 Uiso 0.403(3) 1 calc R U P C 1
C38 C -0.385(3) 0.598(4) 0.2134(13) 0.163(19) Uani 0.53(3) 1 d D . P A 1
H38A H -0.309370 0.629759 0.198850 0.244 Uiso 0.53(3) 1 calc R U P A 1
H38B H -0.463503 0.609007 0.176287 0.244 Uiso 0.53(3) 1 calc R U P A 1
H38C H -0.366497 0.533238 0.216670 0.244 Uiso 0.53(3) 1 calc R U P A 1
C39 C 0.615(3) 0.1665(13) 0.3527(16) 0.193(12) Uani 1 1 d D . . . .
H39A H 0.615787 0.183048 0.404736 0.290 Uiso 1 1 calc R U . . .
H39B H 0.651539 0.105772 0.350138 0.290 Uiso 1 1 calc R U . . .
H39C H 0.523958 0.167482 0.326198 0.290 Uiso 1 1 calc R U . . .
O1' O 0.2010(5) 0.7147(3) 0.3365(3) 0.0318(10) Uani 1 1 d . . . . .
O5' O 0.1450(6) 0.6055(4) 0.2068(3) 0.0364(12) Uani 1 1 d . . . . .
N3' N 0.4117(7) 0.5164(5) 0.3482(4) 0.0373(14) Uani 1 1 d . . . . .
H3' H 0.477512 0.542291 0.330939 0.045 Uiso 1 1 calc R U . . .
C1' C 0.1925(8) 0.6876(5) 0.4096(4) 0.0332(15) Uani 1 1 d . . . . .
H1' H 0.223353 0.737322 0.445199 0.040 Uiso 1 1 calc R U . . .
C2' C 0.2773(8) 0.6036(6) 0.4286(4) 0.0377(16) Uani 1 1 d . . . . .
H2'1 H 0.363322 0.618835 0.458891 0.045 Uiso 1 1 calc R U . . .
H2'2 H 0.231669 0.558428 0.455292 0.045 Uiso 1 1 calc R U . . .
C3' C 0.2938(7) 0.5701(5) 0.3515(4) 0.0318(15) Uani 1 1 d . . . . .
H2 H 0.213894 0.534979 0.329554 0.038 Uiso 1 1 calc R U . . .
C4' C 0.2975(8) 0.6585(5) 0.3095(4) 0.0350(16) Uani 1 1 d . . . . .
H4' H 0.386631 0.686481 0.323639 0.042 Uiso 1 1 calc R U . . .
C5' C 0.2660(9) 0.6522(6) 0.2263(4) 0.0391(17) Uani 1 1 d . . . . .
H5'1 H 0.258805 0.713363 0.204418 0.047 Uiso 1 1 calc R U . . .
H5'2 H 0.337232 0.619505 0.206973 0.047 Uiso 1 1 calc R U . . .
O1'A O 0.5978(5) 0.3263(4) 0.5756(3) 0.0373(12) Uani 1 1 d . . . . .
O3'A O 0.4602(15) 0.4094(18) 0.6982(7) 0.072(6) Uani 0.641(15) 1 d D . P B 1
O5'A O 0.4108(6) 0.4137(4) 0.4582(3) 0.0417(12) Uani 1 1 d . . . . .
C1'A C 0.6648(8) 0.3988(6) 0.6157(5) 0.0375(16) Uani 1 1 d . . . . .
H1'A H 0.689202 0.380456 0.668813 0.045 Uiso 1 1 calc R U . . .
C2'A C 0.5647(9) 0.4734(6) 0.6107(5) 0.0425(18) Uani 1 1 d . . . . .
H2'3 H 0.587845 0.517739 0.651252 0.051 Uiso 1 1 calc R U . . .
H2'4 H 0.555896 0.504988 0.562347 0.051 Uiso 1 1 calc R U . . .
C3'A C 0.4447(9) 0.4243(6) 0.6183(5) 0.0416(17) Uani 1 1 d . . . . .
H3'A H 0.362551 0.458399 0.598317 0.050 Uiso 1 1 calc R U . B 1
C4'A C 0.4587(7) 0.3335(6) 0.5751(5) 0.0377(16) Uani 1 1 d . . . . .
H4'A H 0.428432 0.281931 0.603391 0.045 Uiso 1 1 calc R U . . .
C5'A C 0.3870(8) 0.3315(6) 0.4960(5) 0.0414(18) Uani 1 1 d . . . . .
H5'3 H 0.417774 0.279353 0.469671 0.050 Uiso 1 1 calc R U . . .
H5'4 H 0.291160 0.324384 0.495879 0.050 Uiso 1 1 calc R U . . .
O3'B O 0.4581(19) 0.3901(19) 0.6945(13) 0.052(6) Uani 0.359(15) 1 d D . P B 2
O4A O 0.2627(17) 0.4550(13) 0.7074(9) 0.078(3) Uani 0.641(15) 1 d . U P B 1
N1A N 0.7867(7) 0.4163(5) 0.5851(4) 0.0372(13) Uani 1 1 d . . . . .
N3A N 1.0085(8) 0.4319(5) 0.6013(5) 0.0462(17) Uani 1 1 d . . . . .
H3A H 1.083549 0.439157 0.631571 0.055 Uiso 1 1 calc R U . . .
C2A C 0.9001(8) 0.4248(6) 0.6351(5) 0.0380(16) Uani 1 1 d . . . . .
C4A C 1.0191(9) 0.4295(6) 0.5253(6) 0.047(2) Uani 1 1 d . . . . .
C5A C 0.8927(8) 0.4211(6) 0.4773(5) 0.0436(18) Uani 1 1 d . . . . .
C6A C 0.7831(8) 0.4157(5) 0.5090(5) 0.0391(16) Uani 1 1 d . . . . .
H6A H 0.699959 0.411309 0.477760 0.047 Uiso 1 1 calc R U . . .
C11A C 0.361(2) 0.3799(14) 0.7290(10) 0.037(2) Uani 0.359(15) 1 d D U P B 2
C12A C 0.394(4) 0.347(3) 0.8062(17) 0.081(11) Uani 0.359(15) 1 d D . P B 2
H12D H 0.314133 0.326681 0.823631 0.122 Uiso 0.359(15) 1 calc R U P B 2
H12E H 0.434064 0.396711 0.838031 0.122 Uiso 0.359(15) 1 calc R U P B 2
H12F H 0.457180 0.297418 0.808297 0.122 Uiso 0.359(15) 1 calc R U P B 2
C37A C 0.627(6) 0.611(4) 0.000(9) 0.154(5) Uani 0.230(3) 1 d D U P C 2
H37D H 0.595331 0.657387 0.030372 0.231 Uiso 0.230(3) 1 calc R U P C 2
H37E H 0.644758 0.637631 -0.046778 0.231 Uiso 0.230(3) 1 calc R U P C 2
H37F H 0.707760 0.583715 0.026354 0.231 Uiso 0.230(3) 1 calc R U P C 2
O4B O 0.247(2) 0.3994(17) 0.6979(13) 0.061(4) Uani 0.359(15) 1 d . U P B 2
C37B C 0.584(3) 0.607(2) -0.0633(18) 0.065(4) Uani 0.367(3) 1 d D U P C 3
H37G H 0.568139 0.667767 -0.045613 0.097 Uiso 0.367(3) 1 calc R U P C 3
H37H H 0.543981 0.601382 -0.115602 0.097 Uiso 0.367(3) 1 calc R U P C 3
H37I H 0.678837 0.595983 -0.057955 0.097 Uiso 0.367(3) 1 calc R U P C 3
O13A O -0.385(2) 0.5863(15) 0.2719(11) 0.069(6) Uani 0.47(3) 1 d D . P A 2
C38A C -0.386(2) 0.6399(18) 0.2109(11) 0.056(6) Uani 0.47(3) 1 d D . P A 2
H38D H -0.443961 0.691968 0.214373 0.084 Uiso 0.47(3) 1 calc R U P A 2
H38E H -0.419842 0.605348 0.166047 0.084 Uiso 0.47(3) 1 calc R U P A 2
H38F H -0.296829 0.660914 0.208578 0.084 Uiso 0.47(3) 1 calc R U P A 2
H13 H -0.318(3) 0.620(4) 0.3045(14) 0.15(11) Uiso 1 1 d D . . . .

loop_
_atom_site_aniso_label
_atom_site_aniso_U_11
_atom_site_aniso_U_22
_atom_site_aniso_U_33
_atom_site_aniso_U_23
_atom_site_aniso_U_13
_atom_site_aniso_U_12
S1 0.0880(19) 0.0498(12) 0.0574(13) -0.0024(10) -0.0100(13) -0.0224(12)
P1 0.0391(10) 0.0396(9) 0.0456(10) 0.0045(8) 0.0045(8) 0.0081(8)
O5 0.051(4) 0.074(5) 0.069(4) 0.013(4) 0.012(3) 0.030(3)
O6 0.039(3) 0.066(4) 0.051(3) -0.005(3) 0.003(3) -0.013(3)
O7 0.034(3) 0.061(4) 0.095(5) 0.024(4) 0.027(3) 0.010(3)
O8 0.045(3) 0.033(3) 0.080(4) 0.000(3) 0.026(3) -0.003(2)
O9 0.102(7) 0.077(5) 0.047(4) 0.018(4) 0.024(4) -0.009(5)
O10 0.092(2) 0.092(2) 0.092(2) 0.0006(13) 0.0137(13) -0.0021(13)
O11 0.057(5) 0.147(11) 0.125(9) -0.045(8) 0.028(6) 0.002(6)
O12 0.057(4) 0.069(4) 0.074(5) -0.005(4) 0.012(4) 0.015(4)
O13 0.034(6) 0.089(12) 0.037(6) 0.001(7) 0.002(5) -0.012(7)
N1 0.056(4) 0.047(4) 0.045(4) 0.004(3) 0.014(3) 0.010(3)
N3 0.055(4) 0.046(4) 0.033(3) -0.009(3) -0.004(3) 0.011(3)
N7 0.042(4) 0.036(3) 0.038(3) -0.001(3) 0.002(3) -0.003(3)
N8 0.061(5) 0.065(5) 0.043(4) 0.002(3) 0.017(3) 0.003(4)
N9 0.037(3) 0.027(3) 0.034(3) -0.002(2) -0.004(2) -0.001(2)
C2 0.062(5) 0.047(4) 0.044(4) 0.005(4) 0.012(4) 0.021(4)
C4 0.038(4) 0.031(3) 0.033(3) -0.002(3) 0.000(3) 0.003(3)
C5 0.041(4) 0.026(3) 0.043(4) -0.001(3) 0.001(3) 0.001(3)
C6 0.048(5) 0.023(3) 0.063(5) 0.005(3) 0.014(4) -0.004(3)
C8 0.040(4) 0.033(3) 0.031(3) 0.001(3) -0.006(3) -0.002(3)
C9 0.18(2) 0.087(10) 0.055(7) -0.011(7) 0.023(9) -0.024(12)
C10 0.069(5) 0.032(4) 0.063(4) 0.012(3) 0.045(4) 0.009(4)
C11 0.052(2) 0.052(2) 0.052(2) -0.0004(13) 0.0083(13) -0.0008(13)
C12 0.061(10) 0.104(16) 0.037(6) 0.010(8) 0.013(6) -0.004(11)
C13 0.057(6) 0.075(7) 0.055(5) -0.017(5) 0.016(4) -0.017(5)
C14 0.091(9) 0.088(8) 0.052(5) 0.003(6) 0.019(6) -0.015(7)
C15 0.17(2) 0.100(13) 0.084(10) 0.002(9) -0.052(11) -0.018(13)
C16 0.104(12) 0.098(10) 0.086(9) -0.025(8) 0.020(8) -0.024(9)
C17 0.041(4) 0.042(4) 0.030(3) 0.000(3) -0.009(3) -0.002(3)
C18 0.043(4) 0.042(4) 0.029(3) 0.006(3) 0.002(3) -0.005(3)
C19 0.048(5) 0.051(4) 0.032(3) 0.006(3) 0.004(3) 0.001(4)
C20 0.054(5) 0.058(5) 0.034(4) -0.007(4) 0.004(3) 0.008(4)
C21 0.051(5) 0.050(4) 0.046(4) 0.009(4) 0.008(4) 0.019(4)
C22 0.065(6) 0.064(5) 0.033(4) 0.006(4) 0.005(4) 0.017(5)
C23 0.042(4) 0.054(5) 0.039(4) 0.004(4) -0.001(3) 0.014(4)
C24 0.059(6) 0.043(4) 0.041(4) 0.000(3) -0.014(4) -0.007(4)
C25 0.085(7) 0.048(5) 0.036(4) 0.006(4) -0.013(4) -0.016(5)
C26 0.120(11) 0.082(8) 0.050(6) 0.013(6) -0.012(6) -0.046(8)
C27 0.087(8) 0.065(6) 0.064(6) -0.011(5) -0.020(6) -0.026(6)
C28 0.106(10) 0.069(7) 0.052(5) -0.009(5) -0.015(6) -0.029(7)
C29 0.072(6) 0.058(5) 0.035(4) 0.002(4) -0.004(4) -0.012(5)
C30 0.113(13) 0.082(9) 0.103(11) 0.025(8) -0.020(10) -0.027(9)
C31 0.043(4) 0.054(5) 0.031(3) -0.008(3) -0.003(3) 0.005(4)
C32 0.057(5) 0.049(4) 0.045(4) -0.008(4) -0.014(4) 0.015(4)
C33 0.049(5) 0.073(6) 0.059(5) -0.019(5) -0.015(4) 0.011(5)
C34 0.046(6) 0.111(10) 0.053(5) -0.020(6) -0.001(4) 0.012(6)
C35 0.046(5) 0.096(8) 0.058(5) -0.005(6) 0.012(4) 0.015(6)
C36 0.062(6) 0.059(5) 0.043(4) 0.006(4) 0.006(4) 0.011(5)
C37 0.073(5) 0.075(5) 0.074(5) 0.000(3) 0.013(3) 0.001(3)
C38 0.083(19) 0.33(6) 0.093(16) -0.13(2) 0.055(13) -0.08(3)
C39 0.34(3) 0.103(11) 0.17(2) 0.070(12) 0.14(2) 0.128(15)
O1' 0.033(2) 0.026(2) 0.033(2) 0.0030(18) -0.0034(19) -0.0023(18)
O5' 0.036(3) 0.044(3) 0.026(2) 0.004(2) -0.004(2) -0.003(2)
N3' 0.031(3) 0.040(3) 0.041(3) 0.006(3) 0.005(2) 0.003(3)
C1' 0.031(3) 0.034(3) 0.033(3) -0.005(3) 0.003(3) -0.007(3)
C2' 0.039(4) 0.043(4) 0.028(3) 0.001(3) -0.006(3) -0.007(3)
C3' 0.028(3) 0.034(3) 0.032(3) 0.005(3) 0.001(3) -0.001(3)
C4' 0.038(4) 0.032(3) 0.031(3) 0.008(3) -0.005(3) -0.012(3)
C5' 0.043(4) 0.038(4) 0.032(3) 0.004(3) -0.005(3) 0.004(3)
O1'A 0.019(2) 0.035(2) 0.056(3) 0.006(2) 0.000(2) -0.0027(19)
O3'A 0.055(8) 0.132(16) 0.033(5) -0.007(8) 0.016(5) 0.006(9)
O5'A 0.039(3) 0.037(3) 0.047(3) 0.003(2) 0.001(2) 0.001(2)
C1'A 0.029(3) 0.041(4) 0.042(4) 0.007(3) 0.004(3) -0.003(3)
C2'A 0.039(4) 0.049(4) 0.039(4) 0.007(3) 0.006(3) 0.007(3)
C3'A 0.041(4) 0.044(4) 0.045(4) 0.004(3) 0.025(3) 0.008(3)
C4'A 0.021(3) 0.045(4) 0.046(4) 0.010(3) 0.004(3) 0.000(3)
C5'A 0.031(4) 0.041(4) 0.048(4) 0.005(3) -0.005(3) -0.007(3)
O3'B 0.036(9) 0.063(12) 0.069(12) 0.027(9) 0.040(8) 0.021(8)
O4A 0.076(4) 0.081(4) 0.077(4) -0.001(3) 0.015(3) 0.000(3)
N1A 0.038(3) 0.036(3) 0.037(3) 0.001(3) 0.008(2) 0.007(3)
N3A 0.035(3) 0.044(4) 0.058(4) 0.012(3) 0.002(3) 0.000(3)
C2A 0.026(3) 0.041(4) 0.048(4) 0.009(3) 0.008(3) -0.002(3)
C4A 0.035(4) 0.031(4) 0.075(6) 0.016(4) 0.012(4) 0.002(3)
C5A 0.037(4) 0.032(3) 0.065(5) 0.011(3) 0.021(3) 0.007(3)
C6A 0.043(4) 0.030(3) 0.044(4) 0.005(3) 0.007(3) 0.006(3)
C11A 0.037(2) 0.037(2) 0.037(2) 0.0003(14) 0.0060(13) 0.0006(14)
C12A 0.049(17) 0.09(2) 0.10(2) 0.068(18) 0.017(15) -0.004(16)
C37A 0.154(5) 0.154(5) 0.154(5) 0.000(3) 0.025(3) 0.000(3)
O4B 0.059(4) 0.063(4) 0.062(4) 0.002(3) 0.011(3) 0.001(3)
C37B 0.064(5) 0.065(5) 0.065(5) 0.000(3) 0.011(3) 0.000(3)
O13A 0.052(10) 0.080(13) 0.069(12) -0.013(10) -0.008(8) -0.013(9)
C38A 0.024(9) 0.076(14) 0.062(13) -0.011(11) -0.008(8) 0.006(9)

_geom_special_details            
;
 All esds (except the esd in the dihedral angle between two l.s. planes)
 are estimated using the full covariance matrix.  The cell esds are taken
 into account individually in the estimation of esds in distances, angles
 and torsion angles; correlations between esds in cell parameters are only
 used when they are defined by crystal symmetry.  An approximate (isotropic)
 treatment of cell esds is used for estimating esds involving l.s. planes.
;

loop_
_geom_bond_atom_site_label_1
_geom_bond_atom_site_label_2
_geom_bond_distance
_geom_bond_site_symmetry_2
_geom_bond_publ_flag
S1 C9 1.855(18) . ?
S1 P1 2.071(4) . ?
P1 O5 1.487(8) . ?
P1 O5'A 1.574(6) . ?
P1 N3' 1.611(7) . ?
O6 C2A 1.212(11) . ?
O7 C4A 1.238(12) . ?
O8 C6 1.227(12) . ?
O9 C13 1.280(16) . ?
O10 C27 1.319(19) . ?
O10 C30 1.45(3) . ?
O11 C34 1.375(17) . ?
O11 C37 1.51(3) . ?
O11 C37B 1.51(3) . ?
O11 C37A 1.51(3) . ?
O12 C39 1.37(2) . ?
O12 H14A 0.96(3) . ?
O13 C38 1.37(2) . ?
O13 H13 0.95(3) . ?
N1 C2 1.344(15) . ?
N1 C6 1.424(13) . ?
N1 H1 0.8800 . ?
N3 C2 1.291(14) . ?
N3 C4 1.373(10) . ?
N7 C8 1.272(12) . ?
N7 C5 1.394(11) . ?
N8 C13 1.312(15) . ?
N8 C2 1.410(13) . ?
N8 H8N 0.8800 . ?
N9 C4 1.373(11) . ?
N9 C8 1.384(10) . ?
N9 C1' 1.477(10) . ?
C4 C5 1.391(12) . ?
C5 C6 1.409(13) . ?
C8 H8 0.9500 . ?
C9 H9A 0.9800 . ?
C9 H9B 0.9800 . ?
C9 H9C 0.9800 . ?
C10 C5A 1.548(13) . ?
C10 H10A 0.9800 . ?
C10 H10B 0.9800 . ?
C10 H10C 0.9800 . ?
C11 O4A 1.17(2) . ?
C11 O3'A 1.289(18) . ?
C11 C12 1.484(19) . ?
C12 H12A 0.9800 . ?
C12 H12B 0.9800 . ?
C12 H12C 0.9800 . ?
C13 C14 1.520(18) . ?
C14 C16 1.49(3) . ?
C14 C15 1.55(3) . ?
C14 H14 1.0000 . ?
C15 H15A 0.9800 . ?
C15 H15B 0.9800 . ?
C15 H15C 0.9800 . ?
C16 H16A 0.9800 . ?
C16 H16B 0.9800 . ?
C16 H16C 0.9800 . ?
C17 O5' 1.444(8) . ?
C17 C31 1.521(13) . ?
C17 C24 1.539(13) . ?
C17 C18 1.554(12) . ?
C18 C19 1.391(13) . ?
C18 C23 1.395(11) . ?
C19 C20 1.384(14) . ?
C19 H19 0.9500 . ?
C20 C21 1.387(13) . ?
C20 H20 0.9500 . ?
C21 C22 1.381(15) . ?
C21 H21 0.9500 . ?
C22 C23 1.414(14) . ?
C22 H22 0.9500 . ?
C23 H23 0.9500 . ?
C24 C25 1.391(16) . ?
C24 C29 1.421(13) . ?
C25 C26 1.380(19) . ?
C25 H25 0.9500 . ?
C26 C27 1.395(17) . ?
C26 H26 0.9500 . ?
C27 C28 1.45(2) . ?
C28 C29 1.358(19) . ?
C28 H28 0.9500 . ?
C29 H29 0.9500 . ?
C30 H30A 0.9800 . ?
C30 H30B 0.9800 . ?
C30 H30C 0.9800 . ?
C31 C36 1.368(16) . ?
C31 C32 1.399(14) . ?
C32 C33 1.390(18) . ?
C32 H32 0.9500 . ?
C33 C34 1.37(2) . ?
C33 H33 0.9500 . ?
C34 C35 1.41(2) . ?
C35 C36 1.380(16) . ?
C35 H35 0.9500 . ?
C36 H36 0.9500 . ?
C37 H37A 0.9801 . ?
C37 H37B 0.9801 . ?
C37 H37C 0.9801 . ?
C38 H38A 0.9800 . ?
C38 H38B 0.9800 . ?
C38 H38C 0.9800 . ?
C39 H39A 0.9801 . ?
C39 H39B 0.9801 . ?
C39 H39C 0.9801 . ?
O1' C1' 1.410(9) . ?
O1' C4' 1.442(10) . ?
O5' C5' 1.416(10) . ?
N3' C3' 1.459(10) . ?
N3' H3' 0.8800 . ?
C1' C2' 1.528(11) . ?
C1' H1' 1.0000 . ?
C2' C3' 1.528(10) . ?
C2' H2'1 0.9900 . ?
C2' H2'2 0.9900 . ?
C3' C4' 1.522(10) . ?
C3' H2 1.0000 . ?
C4' C5' 1.504(10) . ?
C4' H4' 1.0000 . ?
C5' H5'1 0.9900 . ?
C5' H5'2 0.9900 . ?
O1'A C1'A 1.415(10) . ?
O1'A C4'A 1.432(9) . ?
O3'A C3'A 1.459(16) . ?
O5'A C5'A 1.442(10) . ?
C1'A N1A 1.475(11) . ?
C1'A C2'A 1.504(12) . ?
C1'A H1'A 1.0000 . ?
C2'A C3'A 1.458(13) . ?
C2'A H2'3 0.9900 . ?
C2'A H2'4 0.9900 . ?
C3'A O3'B 1.47(2) . ?
C3'A C4'A 1.578(12) . ?
C3'A H3'A 1.0000 . ?
C4'A C5'A 1.512(11) . ?
C4'A H4'A 1.0000 . ?
C5'A H5'3 0.9900 . ?
C5'A H5'4 0.9900 . ?
O3'B C11A 1.27(2) . ?
N1A C2A 1.364(11) . ?
N1A C6A 1.385(10) . ?
N3A C2A 1.362(12) . ?
N3A C4A 1.409(14) . ?
N3A H3A 0.8800 . ?
C4A C5A 1.449(14) . ?
C5A C6A 1.350(12) . ?
C6A H6A 0.9500 . ?
C11A O4B 1.25(3) . ?
C11A C12A 1.48(3) . ?
C12A H12D 0.9800 . ?
C12A H12E 0.9800 . ?
C12A H12F 0.9800 . ?
C37A H37D 0.9812 . ?
C37A H37E 0.9811 . ?
C37A H37F 0.9812 . ?
C37B H37G 0.9800 . ?
C37B H37H 0.9800 . ?
C37B H37I 0.9800 . ?
O13A C38A 1.37(2) . ?
O13A H13 0.97(3) . ?
C38A H38D 0.9800 . ?
C38A H38E 0.9800 . ?
C38A H38F 0.9800 . ?

loop_
_geom_angle_atom_site_label_1
_geom_angle_atom_site_label_2
_geom_angle_atom_site_label_3
_geom_angle
_geom_angle_site_symmetry_1
_geom_angle_site_symmetry_3
_geom_angle_publ_flag
C9 S1 P1 96.5(8) . . ?
O5 P1 O5'A 114.4(4) . . ?
O5 P1 N3' 110.8(5) . . ?
O5'A P1 N3' 104.6(3) . . ?
O5 P1 S1 115.3(4) . . ?
O5'A P1 S1 101.4(3) . . ?
N3' P1 S1 109.5(3) . . ?
C27 O10 C30 114.7(14) . . ?
C34 O11 C37 113.4(19) . . ?
C34 O11 C37B 120.9(19) . . ?
C34 O11 C37A 109(5) . . ?
C39 O12 H14A 96(3) . . ?
C38 O13 H13 94(2) . . ?
C2 N1 C6 126.2(8) . . ?
C2 N1 H1 116.9 . . ?
C6 N1 H1 116.9 . . ?
C2 N3 C4 110.4(8) . . ?
C8 N7 C5 104.3(7) . . ?
C13 N8 C2 129.4(10) . . ?
C13 N8 H8N 115.3 . . ?
C2 N8 H8N 115.3 . . ?
C4 N9 C8 103.6(7) . . ?
C4 N9 C1' 124.8(6) . . ?
C8 N9 C1' 131.3(7) . . ?
N3 C2 N1 125.9(9) . . ?
N3 C2 N8 113.4(10) . . ?
N1 C2 N8 120.7(9) . . ?
N3 C4 N9 124.4(8) . . ?
N3 C4 C5 128.6(8) . . ?
N9 C4 C5 107.0(7) . . ?
C4 C5 N7 109.2(7) . . ?
C4 C5 C6 119.5(8) . . ?
N7 C5 C6 131.2(8) . . ?
O8 C6 C5 130.2(9) . . ?
O8 C6 N1 120.6(9) . . ?
C5 C6 N1 109.2(8) . . ?
N7 C8 N9 115.8(7) . . ?
N7 C8 H8 122.1 . . ?
N9 C8 H8 122.1 . . ?
S1 C9 H9A 109.5 . . ?
S1 C9 H9B 109.4 . . ?
H9A C9 H9B 109.5 . . ?
S1 C9 H9C 109.5 . . ?
H9A C9 H9C 109.5 . . ?
H9B C9 H9C 109.5 . . ?
C5A C10 H10A 109.5 . . ?
C5A C10 H10B 109.5 . . ?
H10A C10 H10B 109.5 . . ?
C5A C10 H10C 109.5 . . ?
H10A C10 H10C 109.5 . . ?
H10B C10 H10C 109.5 . . ?
O4A C11 O3'A 123.8(17) . . ?
O4A C11 C12 123.4(17) . . ?
O3'A C11 C12 111.7(15) . . ?
C11 C12 H12A 109.5 . . ?
C11 C12 H12B 109.4 . . ?
H12A C12 H12B 109.5 . . ?
C11 C12 H12C 109.5 . . ?
H12A C12 H12C 109.5 . . ?
H12B C12 H12C 109.5 . . ?
O9 C13 N8 119.2(10) . . ?
O9 C13 C14 120.9(10) . . ?
N8 C13 C14 119.8(11) . . ?
C16 C14 C13 111.6(14) . . ?
C16 C14 C15 111.2(16) . . ?
C13 C14 C15 108.5(13) . . ?
C16 C14 H14 108.5 . . ?
C13 C14 H14 108.5 . . ?
C15 C14 H14 108.4 . . ?
C14 C15 H15A 109.5 . . ?
C14 C15 H15B 109.5 . . ?
H15A C15 H15B 109.5 . . ?
C14 C15 H15C 109.5 . . ?
H15A C15 H15C 109.5 . . ?
H15B C15 H15C 109.5 . . ?
C14 C16 H16A 109.4 . . ?
C14 C16 H16B 109.5 . . ?
H16A C16 H16B 109.5 . . ?
C14 C16 H16C 109.5 . . ?
H16A C16 H16C 109.5 . . ?
H16B C16 H16C 109.5 . . ?
O5' C17 C31 109.8(7) . . ?
O5' C17 C24 104.6(7) . . ?
C31 C17 C24 112.9(8) . . ?
O5' C17 C18 108.9(6) . . ?
C31 C17 C18 113.2(7) . . ?
C24 C17 C18 107.0(7) . . ?
C19 C18 C23 118.5(8) . . ?
C19 C18 C17 122.1(7) . . ?
C23 C18 C17 119.4(7) . . ?
C20 C19 C18 121.6(8) . . ?
C20 C19 H19 119.2 . . ?
C18 C19 H19 119.2 . . ?
C19 C20 C21 120.0(9) . . ?
C19 C20 H20 120.0 . . ?
C21 C20 H20 120.0 . . ?
C22 C21 C20 119.4(9) . . ?
C22 C21 H21 120.3 . . ?
C20 C21 H21 120.3 . . ?
C21 C22 C23 120.6(8) . . ?
C21 C22 H22 119.7 . . ?
C23 C22 H22 119.7 . . ?
C18 C23 C22 119.6(9) . . ?
C18 C23 H23 120.2 . . ?
C22 C23 H23 120.2 . . ?
C25 C24 C29 117.0(10) . . ?
C25 C24 C17 121.1(8) . . ?
C29 C24 C17 121.5(9) . . ?
C26 C25 C24 122.3(10) . . ?
C26 C25 H25 118.8 . . ?
C24 C25 H25 118.8 . . ?
C25 C26 C27 122.2(13) . . ?
C25 C26 H26 118.9 . . ?
C27 C26 H26 118.9 . . ?
O10 C27 C26 129.7(15) . . ?
O10 C27 C28 115.2(11) . . ?
C26 C27 C28 114.9(12) . . ?
C29 C28 C27 122.6(10) . . ?
C29 C28 H28 118.7 . . ?
C27 C28 H28 118.7 . . ?
C28 C29 C24 120.8(11) . . ?
C28 C29 H29 119.6 . . ?
C24 C29 H29 119.6 . . ?
O10 C30 H30A 109.5 . . ?
O10 C30 H30B 109.5 . . ?
H30A C30 H30B 109.5 . . ?
O10 C30 H30C 109.5 . . ?
H30A C30 H30C 109.5 . . ?
H30B C30 H30C 109.5 . . ?
C36 C31 C32 117.7(10) . . ?
C36 C31 C17 122.5(9) . . ?
C32 C31 C17 119.2(9) . . ?
C33 C32 C31 121.2(11) . . ?
C33 C32 H32 119.4 . . ?
C31 C32 H32 119.4 . . ?
C34 C33 C32 119.1(11) . . ?
C34 C33 H33 120.4 . . ?
C32 C33 H33 120.4 . . ?
C33 C34 O11 114.2(15) . . ?
C33 C34 C35 121.0(12) . . ?
O11 C34 C35 124.6(16) . . ?
C36 C35 C34 117.9(13) . . ?
C36 C35 H35 121.0 . . ?
C34 C35 H35 121.0 . . ?
C31 C36 C35 122.8(11) . . ?
C31 C36 H36 118.6 . . ?
C35 C36 H36 118.6 . . ?
O11 C37 H37A 109.5 . . ?
O11 C37 H37B 109.2 . . ?
H37A C37 H37B 109.5 . . ?
O11 C37 H37C 109.7 . . ?
H37A C37 H37C 109.5 . . ?
H37B C37 H37C 109.5 . . ?
O13 C38 H38A 109.5 . . ?
O13 C38 H38B 109.5 . . ?
H38A C38 H38B 109.5 . . ?
O13 C38 H38C 109.5 . . ?
H38A C38 H38C 109.5 . . ?
H38B C38 H38C 109.5 . . ?
O12 C39 H39A 109.5 . . ?
O12 C39 H39B 109.5 . . ?
H39A C39 H39B 109.5 . . ?
O12 C39 H39C 109.5 . . ?
H39A C39 H39C 109.5 . . ?
H39B C39 H39C 109.5 . . ?
C1' O1' C4' 108.1(5) . . ?
C5' O5' C17 117.0(6) . . ?
C3' N3' P1 124.1(6) . . ?
C3' N3' H3' 117.9 . . ?
P1 N3' H3' 117.9 . . ?
O1' C1' N9 104.9(6) . . ?
O1' C1' C2' 109.1(6) . . ?
N9 C1' C2' 112.3(6) . . ?
O1' C1' H1' 110.1 . . ?
N9 C1' H1' 110.1 . . ?
C2' C1' H1' 110.1 . . ?
C3' C2' C1' 101.6(6) . . ?
C3' C2' H2'1 111.4 . . ?
C1' C2' H2'1 111.5 . . ?
C3' C2' H2'2 111.5 . . ?
C1' C2' H2'2 111.5 . . ?
H2'1 C2' H2'2 109.3 . . ?
N3' C3' C4' 111.1(6) . . ?
N3' C3' C2' 115.7(6) . . ?
C4' C3' C2' 101.5(6) . . ?
N3' C3' H2 109.4 . . ?
C4' C3' H2 109.4 . . ?
C2' C3' H2 109.4 . . ?
O1' C4' C5' 109.5(6) . . ?
O1' C4' C3' 104.5(6) . . ?
C5' C4' C3' 115.9(6) . . ?
O1' C4' H4' 108.9 . . ?
C5' C4' H4' 108.9 . . ?
C3' C4' H4' 108.9 . . ?
O5' C5' C4' 108.8(7) . . ?
O5' C5' H5'1 109.9 . . ?
C4' C5' H5'1 109.9 . . ?
O5' C5' H5'2 109.9 . . ?
C4' C5' H5'2 109.9 . . ?
H5'1 C5' H5'2 108.3 . . ?
C1'A O1'A C4'A 110.3(6) . . ?
C11 O3'A C3'A 120.6(14) . . ?
C5'A O5'A P1 120.9(6) . . ?
O1'A C1'A N1A 108.1(7) . . ?
O1'A C1'A C2'A 104.9(6) . . ?
N1A C1'A C2'A 117.5(7) . . ?
O1'A C1'A H1'A 108.7 . . ?
N1A C1'A H1'A 108.7 . . ?
C2'A C1'A H1'A 108.7 . . ?
C3'A C2'A C1'A 102.0(7) . . ?
C3'A C2'A H2'3 111.4 . . ?
C1'A C2'A H2'3 111.4 . . ?
C3'A C2'A H2'4 111.4 . . ?
C1'A C2'A H2'4 111.4 . . ?
H2'3 C2'A H2'4 109.2 . . ?
C2'A C3'A O3'A 102.3(10) . . ?
C2'A C3'A O3'B 108.2(11) . . ?
C2'A C3'A C4'A 103.4(6) . . ?
O3'A C3'A C4'A 111.5(12) . . ?
O3'B C3'A C4'A 100.1(13) . . ?
C2'A C3'A H3'A 112.9 . . ?
O3'A C3'A H3'A 112.9 . . ?
C4'A C3'A H3'A 112.9 . . ?
O1'A C4'A C5'A 109.6(7) . . ?
O1'A C4'A C3'A 103.5(6) . . ?
C5'A C4'A C3'A 115.0(7) . . ?
O1'A C4'A H4'A 109.5 . . ?
C5'A C4'A H4'A 109.5 . . ?
C3'A C4'A H4'A 109.5 . . ?
O5'A C5'A C4'A 110.3(6) . . ?
O5'A C5'A H5'3 109.6 . . ?
C4'A C5'A H5'3 109.6 . . ?
O5'A C5'A H5'4 109.6 . . ?
C4'A C5'A H5'4 109.6 . . ?
H5'3 C5'A H5'4 108.1 . . ?
C11A O3'B C3'A 123.3(19) . . ?
C2A N1A C6A 123.5(7) . . ?
C2A N1A C1'A 116.7(6) . . ?
C6A N1A C1'A 119.5(7) . . ?
C2A N3A C4A 130.1(8) . . ?
C2A N3A H3A 115.0 . . ?
C4A N3A H3A 115.0 . . ?
O6 C2A N3A 121.8(8) . . ?
O6 C2A N1A 126.1(8) . . ?
N3A C2A N1A 112.2(7) . . ?
O7 C4A N3A 120.8(9) . . ?
O7 C4A C5A 126.1(10) . . ?
N3A C4A C5A 113.1(8) . . ?
C6A C5A C4A 118.2(9) . . ?
C6A C5A C10 122.2(8) . . ?
C4A C5A C10 119.5(8) . . ?
C5A C6A N1A 122.9(8) . . ?
C5A C6A H6A 118.6 . . ?
N1A C6A H6A 118.6 . . ?
O4B C11A O3'B 120(2) . . ?
O4B C11A C12A 124(2) . . ?
O3'B C11A C12A 115(2) . . ?
C11A C12A H12D 109.5 . . ?
C11A C12A H12E 109.5 . . ?
H12D C12A H12E 109.5 . . ?
C11A C12A H12F 109.4 . . ?
H12D C12A H12F 109.5 . . ?
H12E C12A H12F 109.5 . . ?
O11 C37A H37D 109.6 . . ?
O11 C37A H37E 109.4 . . ?
H37D C37A H37E 109.4 . . ?
O11 C37A H37F 109.7 . . ?
H37D C37A H37F 109.4 . . ?
H37E C37A H37F 109.3 . . ?
O11 C37B H37G 109.6 . . ?
O11 C37B H37H 109.4 . . ?
H37G C37B H37H 109.5 . . ?
O11 C37B H37I 109.4 . . ?
H37G C37B H37I 109.5 . . ?
H37H C37B H37I 109.5 . . ?
C38A O13A H13 97(3) . . ?
O13A C38A H38D 109.5 . . ?
O13A C38A H38E 109.5 . . ?
H38D C38A H38E 109.5 . . ?
O13A C38A H38F 109.5 . . ?
H38D C38A H38F 109.5 . . ?
H38E C38A H38F 109.5 . . ?

loop_
_geom_torsion_atom_site_label_1
_geom_torsion_atom_site_label_2
_geom_torsion_atom_site_label_3
_geom_torsion_atom_site_label_4
_geom_torsion
_geom_torsion_site_symmetry_1
_geom_torsion_site_symmetry_2
_geom_torsion_site_symmetry_3
_geom_torsion_site_symmetry_4
_geom_torsion_publ_flag
C4 N3 C2 N1 2.8(13) . . . . ?
C4 N3 C2 N8 -177.2(7) . . . . ?
C6 N1 C2 N3 -3.9(15) . . . . ?
C6 N1 C2 N8 176.1(8) . . . . ?
C13 N8 C2 N3 -177.8(11) . . . . ?
C13 N8 C2 N1 2.1(17) . . . . ?
C2 N3 C4 N9 179.3(7) . . . . ?
C2 N3 C4 C5 1.2(12) . . . . ?
C8 N9 C4 N3 -177.0(7) . . . . ?
C1' N9 C4 N3 -2.1(11) . . . . ?
C8 N9 C4 C5 1.5(7) . . . . ?
C1' N9 C4 C5 176.4(7) . . . . ?
N3 C4 C5 N7 178.6(7) . . . . ?
N9 C4 C5 N7 0.3(8) . . . . ?
N3 C4 C5 C6 -4.3(12) . . . . ?
N9 C4 C5 C6 177.4(7) . . . . ?
C8 N7 C5 C4 -2.1(8) . . . . ?
C8 N7 C5 C6 -178.7(8) . . . . ?
C4 C5 C6 O8 -176.7(8) . . . . ?
N7 C5 C6 O8 -0.4(15) . . . . ?
C4 C5 C6 N1 2.9(10) . . . . ?
N7 C5 C6 N1 179.3(8) . . . . ?
C2 N1 C6 O8 -179.7(9) . . . . ?
C2 N1 C6 C5 0.6(12) . . . . ?
C5 N7 C8 N9 3.3(9) . . . . ?
C4 N9 C8 N7 -3.1(9) . . . . ?
C1' N9 C8 N7 -177.5(7) . . . . ?
C2 N8 C13 O9 4(2) . . . . ?
C2 N8 C13 C14 -179.3(12) . . . . ?
O9 C13 C14 C16 -43(2) . . . . ?
N8 C13 C14 C16 140.6(14) . . . . ?
O9 C13 C14 C15 80(2) . . . . ?
N8 C13 C14 C15 -96.4(19) . . . . ?
O5' C17 C18 C19 -0.1(11) . . . . ?
C31 C17 C18 C19 -122.5(9) . . . . ?
C24 C17 C18 C19 112.4(9) . . . . ?
O5' C17 C18 C23 -179.0(8) . . . . ?
C31 C17 C18 C23 58.6(10) . . . . ?
C24 C17 C18 C23 -66.5(10) . . . . ?
C23 C18 C19 C20 -2.9(14) . . . . ?
C17 C18 C19 C20 178.1(9) . . . . ?
C18 C19 C20 C21 4.8(16) . . . . ?
C19 C20 C21 C22 -4.2(16) . . . . ?
C20 C21 C22 C23 1.8(17) . . . . ?
C19 C18 C23 C22 0.5(14) . . . . ?
C17 C18 C23 C22 179.5(9) . . . . ?
C21 C22 C23 C18 0.0(17) . . . . ?
O5' C17 C24 C25 27.4(12) . . . . ?
C31 C17 C24 C25 146.7(10) . . . . ?
C18 C17 C24 C25 -88.0(11) . . . . ?
O5' C17 C24 C29 -159.9(10) . . . . ?
C31 C17 C24 C29 -40.6(13) . . . . ?
C18 C17 C24 C29 84.6(12) . . . . ?
C29 C24 C25 C26 -1.9(19) . . . . ?
C17 C24 C25 C26 171.0(13) . . . . ?
C24 C25 C26 C27 0(2) . . . . ?
C30 O10 C27 C26 13(3) . . . . ?
C30 O10 C27 C28 -172.1(14) . . . . ?
C25 C26 C27 O10 177.2(16) . . . . ?
C25 C26 C27 C28 3(2) . . . . ?
O10 C27 C28 C29 -179.8(14) . . . . ?
C26 C27 C28 C29 -5(2) . . . . ?
C27 C28 C29 C24 3(2) . . . . ?
C25 C24 C29 C28 0.1(18) . . . . ?
C17 C24 C29 C28 -172.8(12) . . . . ?
O5' C17 C31 C36 -100.7(9) . . . . ?
C24 C17 C31 C36 143.0(9) . . . . ?
C18 C17 C31 C36 21.2(11) . . . . ?
O5' C17 C31 C32 70.4(10) . . . . ?
C24 C17 C31 C32 -45.9(10) . . . . ?
C18 C17 C31 C32 -167.7(7) . . . . ?
C36 C31 C32 C33 -0.5(13) . . . . ?
C17 C31 C32 C33 -172.0(8) . . . . ?
C31 C32 C33 C34 2.5(14) . . . . ?
C32 C33 C34 O11 -179.7(10) . . . . ?
C32 C33 C34 C35 -3.8(16) . . . . ?
C37 O11 C34 C33 -163.0(19) . . . . ?
C37B O11 C34 C33 173.8(18) . . . . ?
C37A O11 C34 C33 -138(6) . . . . ?
C37 O11 C34 C35 21(2) . . . . ?
C37B O11 C34 C35 -2(2) . . . . ?
C37A O11 C34 C35 47(6) . . . . ?
C33 C34 C35 C36 3.0(17) . . . . ?
O11 C34 C35 C36 178.5(12) . . . . ?
C32 C31 C36 C35 -0.3(15) . . . . ?
C17 C31 C36 C35 170.9(9) . . . . ?
C34 C35 C36 C31 -0.9(17) . . . . ?
C31 C17 O5' C5' 42.2(9) . . . . ?
C24 C17 O5' C5' 163.6(7) . . . . ?
C18 C17 O5' C5' -82.3(9) . . . . ?
O5 P1 N3' C3' 177.7(6) . . . . ?
O5'A P1 N3' C3' -58.6(7) . . . . ?
S1 P1 N3' C3' 49.4(7) . . . . ?
C4' O1' C1' N9 -126.5(6) . . . . ?
C4' O1' C1' C2' -5.9(7) . . . . ?
C4 N9 C1' O1' -163.1(6) . . . . ?
C8 N9 C1' O1' 10.2(10) . . . . ?
C4 N9 C1' C2' 78.5(8) . . . . ?
C8 N9 C1' C2' -108.1(8) . . . . ?
O1' C1' C2' C3' -18.5(7) . . . . ?
N9 C1' C2' C3' 97.4(7) . . . . ?
P1 N3' C3' C4' -169.0(5) . . . . ?
P1 N3' C3' C2' 76.0(8) . . . . ?
C1' C2' C3' N3' 154.3(6) . . . . ?
C1' C2' C3' C4' 33.9(7) . . . . ?
C1' O1' C4' C5' 153.0(6) . . . . ?
C1' O1' C4' C3' 28.3(7) . . . . ?
N3' C3' C4' O1' -162.5(6) . . . . ?
C2' C3' C4' O1' -38.9(7) . . . . ?
N3' C3' C4' C5' 77.0(8) . . . . ?
C2' C3' C4' C5' -159.5(7) . . . . ?
C17 O5' C5' C4' 170.5(7) . . . . ?
O1' C4' C5' O5' -66.0(7) . . . . ?
C3' C4' C5' O5' 51.9(9) . . . . ?
O4A C11 O3'A C3'A -12(4) . . . . ?
C12 C11 O3'A C3'A 179.3(19) . . . . ?
O5 P1 O5'A C5'A -74.0(7) . . . . ?
N3' P1 O5'A C5'A 164.5(6) . . . . ?
S1 P1 O5'A C5'A 50.7(6) . . . . ?
C4'A O1'A C1'A N1A -151.8(6) . . . . ?
C4'A O1'A C1'A C2'A -25.6(8) . . . . ?
O1'A C1'A C2'A C3'A 39.3(8) . . . . ?
N1A C1'A C2'A C3'A 159.3(7) . . . . ?
C1'A C2'A C3'A O3'A 79.2(12) . . . . ?
C1'A C2'A C3'A O3'B 68.9(13) . . . . ?
C1'A C2'A C3'A C4'A -36.7(8) . . . . ?
C11 O3'A C3'A C2'A 137(2) . . . . ?
C11 O3'A C3'A C4'A -113(2) . . . . ?
C1'A O1'A C4'A C5'A 125.5(7) . . . . ?
C1'A O1'A C4'A C3'A 2.4(8) . . . . ?
C2'A C3'A C4'A O1'A 22.3(8) . . . . ?
O3'A C3'A C4'A O1'A -86.9(10) . . . . ?
O3'B C3'A C4'A O1'A -89.3(10) . . . . ?
C2'A C3'A C4'A C5'A -97.1(8) . . . . ?
O3'A C3'A C4'A C5'A 153.6(9) . . . . ?
O3'B C3'A C4'A C5'A 151.2(10) . . . . ?
P1 O5'A C5'A C4'A 142.3(6) . . . . ?
O1'A C4'A C5'A O5'A -70.3(9) . . . . ?
C3'A C4'A C5'A O5'A 45.7(9) . . . . ?
C2'A C3'A O3'B C11A 149(2) . . . . ?
C4'A C3'A O3'B C11A -103(2) . . . . ?
O1'A C1'A N1A C2A -131.9(7) . . . . ?
C2'A C1'A N1A C2A 109.7(8) . . . . ?
O1'A C1'A N1A C6A 42.6(9) . . . . ?
C2'A C1'A N1A C6A -75.8(10) . . . . ?
C4A N3A C2A O6 179.0(8) . . . . ?
C4A N3A C2A N1A -1.8(12) . . . . ?
C6A N1A C2A O6 178.8(8) . . . . ?
C1'A N1A C2A O6 -6.9(12) . . . . ?
C6A N1A C2A N3A -0.4(11) . . . . ?
C1'A N1A C2A N3A 173.9(7) . . . . ?
C2A N3A C4A O7 -176.9(9) . . . . ?
C2A N3A C4A C5A 2.4(12) . . . . ?
O7 C4A C5A C6A 178.4(8) . . . . ?
N3A C4A C5A C6A -0.8(11) . . . . ?
O7 C4A C5A C10 -1.9(13) . . . . ?
N3A C4A C5A C10 178.9(7) . . . . ?
C4A C5A C6A N1A -1.1(12) . . . . ?
C10 C5A C6A N1A 179.3(7) . . . . ?
C2A N1A C6A C5A 1.8(12) . . . . ?
C1'A N1A C6A C5A -172.4(8) . . . . ?
C3'A O3'B C11A O4B 0(4) . . . . ?
C3'A O3'B C11A C12A -178(3) . . . . ?

_refine_diff_density_max         1.183
_refine_diff_density_min         -0.571
_refine_diff_density_rms         0.134

_shelx_res_file                  
;
TITL 19demb02 in P2(1)
    Y:\Users\DEMB\19demb02\work\19demb02.res
    created by SHELXL-2018/3 at 10:48:54 on 08-Jul-2019
CELL 1.54178 10.2758 14.8286 18.2612 90.000 99.346 90.000
ZERR 2.0000 0.0006 0.0008 0.0010 0.000 0.003 0.000
LATT -1
SYMM -X, 0.5+Y, -Z
SFAC C H N O P S
UNIT 100 126 16 30 2 2
BOND $h
conf
sadi o11 c37 o11 c37a o11 c37b
sump 1 0.001 1.0 3 1.0 4 1.0 5
isor 0.001 0.002 c37 c37a c37b c11 c11a o4a o4b O10
SADI C11 O3'A C11A O3'B
SADI C11 C12 C11A C12A
SADI O12 C39 O13 C38 O13A C38A
FLAT O3'B C11A C12A O4B
DFIX 0.95 0.02 O12 H14A
DFIX 1.75 0.02 C39 H14A
DFIX 0.95 0.02 O13 H13
DFIX 0.95 0.02 O13A H13
DFIX 1.75 0.02 C38 H13
DFIX 1.75 0.02 C38A H13
ACTA
FMAP 2 1 53
PLAN 20 0 0
TEMP -100
L.S. 20
WGHT    0.200000
FVAR       0.09485   0.64096   0.40343   0.22987   0.36671   0.52950
S1    6    0.264953    0.339506    0.326734    11.00000    0.08804    0.04977 =
         0.05741   -0.00236   -0.01001   -0.02238
P1    5    0.428858    0.412644    0.374243    11.00000    0.03910    0.03962 =
         0.04556    0.00450    0.00453    0.00809
O5    4    0.557854    0.376276    0.360910    11.00000    0.05131    0.07372 =
         0.06859    0.01323    0.01157    0.02956
O6    4    0.908356    0.427160    0.701983    11.00000    0.03930    0.06580 =
         0.05130   -0.00508    0.00269   -0.01340
O7    4    1.128185    0.433276    0.505070    11.00000    0.03378    0.06122 =
         0.09458    0.02417    0.02665    0.01017
O8    4   -0.345902    0.624556    0.490754    11.00000    0.04545    0.03344 =
         0.07967    0.00038    0.02578   -0.00262
O9    4   -0.134191    0.642719    0.720630    11.00000    0.10222    0.07737 =
         0.04723    0.01801    0.02373   -0.00859
O10   4   -0.327537    0.344661    0.091351    11.00000    0.09233    0.09161 =
         0.09156    0.00056    0.01374   -0.00215
O11   4    0.522381    0.538550   -0.017971    11.00000    0.05683    0.14663 =
         0.12471   -0.04457    0.02759    0.00212
O12   4    0.689461    0.226832    0.320586    11.00000    0.05721    0.06875 =
         0.07402   -0.00501    0.01235    0.01513
H14A  2    0.633602    0.277675    0.323908    11.00000   -1.20000
PART 1
O13   4   -0.406343    0.629313    0.281294    61.00000    0.03375    0.08916 =
         0.03694    0.00144    0.00240   -0.01180
PART 0
N1    3   -0.152518    0.645926    0.572478    11.00000    0.05561    0.04680 =
         0.04460    0.00352    0.01380    0.00995
AFIX  43
H1    2   -0.195879    0.638609    0.609835    11.00000   -1.20000
AFIX   0
N3    3    0.058572    0.669961    0.542762    11.00000    0.05509    0.04620 =
         0.03260   -0.00902   -0.00375    0.01061
N7    3   -0.166506    0.650702    0.369831    11.00000    0.04185    0.03580 =
         0.03783   -0.00120    0.00207   -0.00289
N8    3    0.038227    0.672598    0.664059    11.00000    0.06122    0.06531 =
         0.04331    0.00235    0.01735    0.00322
AFIX  43
H8N   2    0.123049    0.685078    0.670615    11.00000   -1.20000
AFIX   0
N9    3    0.050918    0.669783    0.409098    11.00000    0.03676    0.02719 =
         0.03441   -0.00222   -0.00419   -0.00111
C2    1   -0.022497    0.662213    0.589535    11.00000    0.06169    0.04687 =
         0.04387    0.00546    0.01187    0.02066
C4    1   -0.007622    0.663353    0.471344    11.00000    0.03774    0.03059 =
         0.03269   -0.00216   -0.00028    0.00328
C5    1   -0.142089    0.651803    0.447191    11.00000    0.04115    0.02602 =
         0.04326   -0.00131    0.00113    0.00087
C6    1   -0.226881    0.639369    0.499745    11.00000    0.04790    0.02274 =
         0.06325    0.00450    0.01389   -0.00370
C8    1   -0.053988    0.663926    0.351247    11.00000    0.03987    0.03263 =
         0.03106    0.00066   -0.00566   -0.00150
AFIX  43
H8    2   -0.042666    0.669437    0.300834    11.00000   -1.20000
AFIX   0
C9    1    0.320569    0.318574    0.236529    11.00000    0.18467    0.08733 =
         0.05500   -0.01074    0.02295   -0.02359
AFIX 137
H9A   2    0.306049    0.372843    0.205656    11.00000   -1.50000
H9B   2    0.270343    0.268269    0.211115    11.00000   -1.50000
H9C   2    0.414692    0.303553    0.245170    11.00000   -1.50000
AFIX   0
C10   1    0.887238    0.419261    0.392071    11.00000    0.06938    0.03242 =
         0.06283    0.01162    0.04532    0.00892
AFIX 137
H10A  2    0.832942    0.368293    0.371041    11.00000   -1.50000
H10B  2    0.976692    0.412642    0.380645    11.00000   -1.50000
H10C  2    0.848593    0.475658    0.370585    11.00000   -1.50000
AFIX   0
PART 1
C11   1    0.361992    0.420244    0.733123    21.00000    0.05162    0.05179 =
         0.05199   -0.00036    0.00831   -0.00079
C12   1    0.399052    0.400473    0.813467    21.00000    0.06067    0.10362 =
         0.03671    0.01017    0.01317   -0.00408
AFIX 137
H12A  2    0.323028    0.411149    0.838504    21.00000   -1.50000
H12B  2    0.471963    0.439877    0.834870    21.00000   -1.50000
H12C  2    0.426639    0.337335    0.820086    21.00000   -1.50000
AFIX   0
PART 0
C13   1   -0.013397    0.666351    0.725025    11.00000    0.05744    0.07496 =
         0.05523   -0.01656    0.01624   -0.01747
C14   1    0.072724    0.681501    0.799933    11.00000    0.09118    0.08803 =
         0.05193    0.00256    0.01940   -0.01451
AFIX  13
H14   2    0.151917    0.717110    0.792032    11.00000   -1.20000
AFIX   0
C15   1    0.119754    0.588348    0.832974    11.00000    0.16978    0.10006 =
         0.08406    0.00193   -0.05227   -0.01808
AFIX 137
H15A  2    0.150729    0.594567    0.886389    11.00000   -1.50000
H15B  2    0.191958    0.566209    0.808758    11.00000   -1.50000
H15C  2    0.046258    0.545474    0.824631    11.00000   -1.50000
AFIX   0
C16   1    0.001501    0.732700    0.851349    11.00000    0.10410    0.09752 =
         0.08563   -0.02458    0.01977   -0.02396
AFIX 137
H16A  2   -0.019589    0.793226    0.831330    11.00000   -1.50000
H16B  2    0.057457    0.737518    0.900045    11.00000   -1.50000
H16C  2   -0.080243    0.701056    0.856514    11.00000   -1.50000
AFIX   0
C17   1    0.087485    0.604959    0.129185    11.00000    0.04070    0.04214 =
         0.03009   -0.00031   -0.00946   -0.00197
C18   1    0.010538    0.694410    0.110431    11.00000    0.04338    0.04225 =
         0.02907    0.00596    0.00231   -0.00462
C19   1    0.003397    0.760615    0.163605    11.00000    0.04840    0.05063 =
         0.03218    0.00556    0.00443    0.00061
AFIX  43
H19   2    0.044585    0.750300    0.213338    11.00000   -1.20000
AFIX   0
C20   1   -0.062264    0.841154    0.145809    11.00000    0.05355    0.05796 =
         0.03411   -0.00674    0.00437    0.00816
AFIX  43
H20   2   -0.060057    0.887152    0.182201    11.00000   -1.20000
AFIX   0
C21   1   -0.131261    0.854710    0.074875    11.00000    0.05107    0.05038 =
         0.04618    0.00940    0.00786    0.01906
AFIX  43
H21   2   -0.181241    0.908213    0.063327    11.00000   -1.20000
AFIX   0
C22   1   -0.126681    0.789728    0.021146    11.00000    0.06453    0.06428 =
         0.03305    0.00636    0.00479    0.01682
AFIX  43
H22   2   -0.171724    0.799532   -0.027887    11.00000   -1.20000
AFIX   0
C23   1   -0.055595    0.708753    0.038420    11.00000    0.04151    0.05410 =
         0.03930    0.00412   -0.00055    0.01432
AFIX  43
H23   2   -0.052895    0.664364    0.001185    11.00000   -1.20000
AFIX   0
C24   1   -0.015212    0.528553    0.122130    11.00000    0.05937    0.04336 =
         0.04098   -0.00037   -0.01375   -0.00672
C25   1   -0.075691    0.503670    0.181921    11.00000    0.08484    0.04833 =
         0.03581    0.00571   -0.01345   -0.01619
AFIX  43
H25   2   -0.043810    0.528464    0.229418    11.00000   -1.20000
AFIX   0
C26   1   -0.180385    0.444232    0.174697    11.00000    0.12005    0.08168 =
         0.05003    0.01254   -0.01188   -0.04581
AFIX  43
H26   2   -0.218410    0.429827    0.217307    11.00000   -1.20000
AFIX   0
C27   1   -0.232242    0.404598    0.106931    11.00000    0.08650    0.06477 =
         0.06354   -0.01149   -0.01998   -0.02564
C28   1   -0.164045    0.427381    0.045789    11.00000    0.10617    0.06888 =
         0.05247   -0.00880   -0.01547   -0.02876
AFIX  43
H28   2   -0.190914    0.398973   -0.000844    11.00000   -1.20000
AFIX   0
C29   1   -0.063332    0.487699    0.052580    11.00000    0.07160    0.05765 =
         0.03531    0.00240   -0.00443   -0.01164
AFIX  43
H29   2   -0.024598    0.502761    0.010356    11.00000   -1.20000
AFIX   0
C30   1   -0.406504    0.331364    0.149548    11.00000    0.11327    0.08170 =
         0.10339    0.02529   -0.01970   -0.02714
AFIX 137
H30A  2   -0.348964    0.314533    0.195702    11.00000   -1.50000
H30B  2   -0.470812    0.283192    0.135018    11.00000   -1.50000
H30C  2   -0.453053    0.387392    0.157216    11.00000   -1.50000
AFIX   0
C31   1    0.194534    0.589325    0.082020    11.00000    0.04312    0.05440 =
         0.03144   -0.00802   -0.00328    0.00461
C32   1    0.253934    0.504346    0.082607    11.00000    0.05702    0.04867 =
         0.04512   -0.00784   -0.01380    0.01472
AFIX  43
H32   2    0.219190    0.455686    0.107233    11.00000   -1.20000
AFIX   0
C33   1    0.362825    0.489793    0.047832    11.00000    0.04925    0.07291 =
         0.05861   -0.01947   -0.01482    0.01124
AFIX  43
H33   2    0.400092    0.431254    0.046919    11.00000   -1.20000
AFIX   0
C34   1    0.415519    0.560735    0.015004    11.00000    0.04550    0.11068 =
         0.05337   -0.02010   -0.00061    0.01219
C35   1    0.356802    0.646544    0.012092    11.00000    0.04644    0.09595 =
         0.05824   -0.00524    0.01232    0.01481
AFIX  43
H35   2    0.391024    0.695192   -0.012795    11.00000   -1.20000
AFIX   0
C36   1    0.247885    0.657929    0.046511    11.00000    0.06206    0.05897 =
         0.04339    0.00572    0.00647    0.01106
AFIX  43
H36   2    0.208262    0.715894    0.045502    11.00000   -1.20000
AFIX   0
PART 1
C37   1    0.603266    0.619098   -0.033713    31.00000    0.07322    0.07473 =
         0.07383   -0.00018    0.01283    0.00056
AFIX 137
H37A  2    0.555900    0.652595   -0.076100    31.00000   -1.50000
H37B  2    0.688315    0.598593   -0.045249    31.00000   -1.50000
H37C  2    0.618106    0.658409    0.009988    31.00000   -1.50000
AFIX   0
C38   1   -0.384890    0.598090    0.213406    61.00000    0.08319    0.32643 =
         0.09277   -0.13321    0.05531   -0.07901
AFIX 137
H38A  2   -0.309370    0.629759    0.198850    61.00000   -1.50000
H38B  2   -0.463503    0.609007    0.176287    61.00000   -1.50000
H38C  2   -0.366497    0.533238    0.216670    61.00000   -1.50000
AFIX   0
PART 0
C39   1    0.614873    0.166485    0.352702    11.00000    0.33649    0.10291 =
         0.17421    0.06986    0.14153    0.12813
AFIX 137
H39A  2    0.615787    0.183048    0.404736    11.00000   -1.50000
H39B  2    0.651539    0.105772    0.350138    11.00000   -1.50000
H39C  2    0.523958    0.167482    0.326198    11.00000   -1.50000
AFIX   0
O1'   4    0.200972    0.714711    0.336481    11.00000    0.03335    0.02560 =
         0.03349    0.00304   -0.00335   -0.00230
O5'   4    0.145029    0.605543    0.206766    11.00000    0.03605    0.04443 =
         0.02559    0.00384   -0.00415   -0.00340
N3'   3    0.411665    0.516396    0.348233    11.00000    0.03054    0.04036 =
         0.04063    0.00644    0.00482    0.00346
AFIX  43
H3'   2    0.477512    0.542291    0.330939    11.00000   -1.20000
AFIX   0
C1'   1    0.192468    0.687625    0.409573    11.00000    0.03139    0.03432 =
         0.03317   -0.00525    0.00314   -0.00651
AFIX  13
H1'   2    0.223353    0.737322    0.445199    11.00000   -1.20000
AFIX   0
C2'   1    0.277263    0.603607    0.428600    11.00000    0.03868    0.04288 =
         0.02803    0.00128   -0.00558   -0.00721
AFIX  23
H2'1  2    0.363322    0.618835    0.458891    11.00000   -1.20000
H2'2  2    0.231669    0.558428    0.455292    11.00000   -1.20000
AFIX   0
C3'   1    0.293825    0.570099    0.351547    11.00000    0.02792    0.03411 =
         0.03195    0.00518    0.00056   -0.00143
AFIX  13
H2    2    0.213894    0.534979    0.329554    11.00000   -1.20000
AFIX   0
C4'   1    0.297536    0.658505    0.309543    11.00000    0.03816    0.03188 =
         0.03130    0.00793   -0.00541   -0.01238
AFIX  13
H4'   2    0.386631    0.686481    0.323639    11.00000   -1.20000
AFIX   0
C5'   1    0.265959    0.652152    0.226348    11.00000    0.04301    0.03849 =
         0.03198    0.00406   -0.00527    0.00354
AFIX  23
H5'1  2    0.258805    0.713363    0.204418    11.00000   -1.20000
H5'2  2    0.337232    0.619505    0.206973    11.00000   -1.20000
AFIX   0
O1'A  4    0.597779    0.326272    0.575553    11.00000    0.01903    0.03529 =
         0.05558    0.00612   -0.00001   -0.00273
PART 1
O3'A  4    0.460194    0.409413    0.698168    21.00000    0.05549    0.13167 =
         0.03292   -0.00745    0.01561    0.00598
PART 0
O5'A  4    0.410794    0.413745    0.458191    11.00000    0.03934    0.03700 =
         0.04694    0.00301    0.00144    0.00071
C1'A  1    0.664782    0.398784    0.615656    11.00000    0.02877    0.04097 =
         0.04217    0.00730    0.00391   -0.00290
AFIX  13
H1'A  2    0.689202    0.380456    0.668813    11.00000   -1.20000
AFIX   0
C2'A  1    0.564698    0.473430    0.610675    11.00000    0.03932    0.04873 =
         0.03931    0.00651    0.00588    0.00736
AFIX  23
H2'3  2    0.587845    0.517739    0.651252    11.00000   -1.20000
H2'4  2    0.555896    0.504988    0.562347    11.00000   -1.20000
AFIX   0
C3'A  1    0.444654    0.424319    0.618259    11.00000    0.04141    0.04421 =
         0.04514    0.00366    0.02454    0.00811
AFIX  13
H3'A  2    0.362551    0.458399    0.598317    11.00000   -1.20000
AFIX   0
C4'A  1    0.458714    0.333510    0.575144    11.00000    0.02088    0.04530 =
         0.04643    0.01007    0.00383   -0.00019
AFIX  13
H4'A  2    0.428432    0.281931    0.603391    11.00000   -1.20000
AFIX   0
C5'A  1    0.386994    0.331535    0.496039    11.00000    0.03136    0.04123 =
         0.04791    0.00517   -0.00475   -0.00676
AFIX  23
H5'3  2    0.417774    0.279353    0.469671    11.00000   -1.20000
H5'4  2    0.291160    0.324384    0.495879    11.00000   -1.20000
AFIX   0
PART 2
O3'B  4    0.458134    0.390086    0.694504   -21.00000    0.03551    0.06318 =
         0.06875    0.02741    0.03997    0.02128
PART 1
O4A   4    0.262742    0.454953    0.707372    21.00000    0.07564    0.08125 =
         0.07703   -0.00135    0.01460    0.00032
PART 0
N1A   3    0.786705    0.416349    0.585142    11.00000    0.03832    0.03639 =
         0.03730    0.00120    0.00776    0.00654
N3A   3    1.008469    0.431907    0.601263    11.00000    0.03475    0.04380 =
         0.05818    0.01201    0.00171    0.00008
AFIX  43
H3A   2    1.083549    0.439157    0.631571    11.00000   -1.20000
AFIX   0
C2A   1    0.900145    0.424809    0.635055    11.00000    0.02562    0.04121 =
         0.04779    0.00894    0.00787   -0.00217
C4A   1    1.019064    0.429452    0.525328    11.00000    0.03547    0.03093 =
         0.07538    0.01590    0.01214    0.00173
C5A   1    0.892750    0.421142    0.477301    11.00000    0.03749    0.03247 =
         0.06517    0.01085    0.02134    0.00725
C6A   1    0.783149    0.415732    0.509023    11.00000    0.04300    0.03042 =
         0.04385    0.00473    0.00733    0.00569
AFIX  43
H6A   2    0.699959    0.411309    0.477760    11.00000   -1.20000
AFIX   0
PART 2
C11A  1    0.360778    0.379858    0.729006   -21.00000    0.03656    0.03680 =
         0.03689    0.00030    0.00601    0.00055
C12A  1    0.394363    0.347440    0.806237   -21.00000    0.04883    0.09363 =
         0.10271    0.06802    0.01655   -0.00391
AFIX 137
H12D  2    0.314133    0.326681    0.823631   -21.00000   -1.50000
H12E  2    0.434064    0.396711    0.838031   -21.00000   -1.50000
H12F  2    0.457180    0.297418    0.808297   -21.00000   -1.50000
AFIX   0
C37A  1    0.626728    0.610658   -0.000468    41.00000    0.15362    0.15380 =
         0.15371    0.00003    0.02500    0.00003
AFIX 137
H37D  2    0.595331    0.657387    0.030372    41.00000   -1.50000
H37E  2    0.644758    0.637631   -0.046778    41.00000   -1.50000
H37F  2    0.707760    0.583715    0.026354    41.00000   -1.50000
AFIX   0
O4B   4    0.246671    0.399415    0.697861   -21.00000    0.05936    0.06342 =
         0.06173    0.00175    0.01090    0.00057
PART 3
C37B  1    0.583712    0.606914   -0.063256    51.00000    0.06375    0.06524 =
         0.06531   -0.00043    0.01082   -0.00030
AFIX 137
H37G  2    0.568139    0.667767   -0.045613    51.00000   -1.50000
H37H  2    0.543981    0.601382   -0.115602    51.00000   -1.50000
H37I  2    0.678837    0.595983   -0.057955    51.00000   -1.50000
AFIX   0
PART 2
O13A  4   -0.384891    0.586299    0.271912   -61.00000    0.05172    0.07986 =
         0.06884   -0.01265   -0.00818   -0.01303
C38A  1   -0.386494    0.639924    0.210914   -61.00000    0.02444    0.07583 =
         0.06213   -0.01107   -0.00832    0.00604
AFIX 137
H38D  2   -0.443961    0.691968    0.214373   -61.00000   -1.50000
H38E  2   -0.419842    0.605348    0.166047   -61.00000   -1.50000
H38F  2   -0.296829    0.660914    0.208578   -61.00000   -1.50000
AFIX   0
PART 0
H13   2   -0.318139    0.619783    0.304483    11.00000    0.15252
HKLF 4


REM  19demb02 in P2(1)
REM wR2 = 0.3702, GooF = S = 1.802, Restrained GooF = 1.797 for all data
REM R1 = 0.1196 for 9499 Fo > 4sig(Fo) and 0.1227 for all 10009 data
REM 773 parameters refined using 65 restraints

END

WGHT      0.2000      0.0000

REM Highest difference peak  1.183,  deepest hole -0.571,  1-sigma level  0.134
Q1    1   0.7249  0.5223 -0.1843  11.00000  0.05    1.18
Q2    1  -0.2187  0.6190  0.7013  11.00000  0.05    1.18
Q3    1  -0.0156  0.6270  0.6624  11.00000  0.05    0.78
Q4    1   0.2409  0.3540  0.6841  11.00000  0.05    0.72
Q5    1   0.8370  0.3400  0.3254  11.00000  0.05    0.67
Q6    1   0.6867  0.3383  0.3234  11.00000  0.05    0.67
Q7    1  -0.2271  0.7135  0.3386  11.00000  0.05    0.63
Q8    1   1.0245  0.3326  0.5776  11.00000  0.05    0.59
Q9    1   0.4230  0.6598  0.4563  11.00000  0.05    0.59
Q10   1  -0.0810  0.5567  0.8407  11.00000  0.05    0.57
Q11   1   0.5807  0.4377  0.5157  11.00000  0.05    0.57
Q12   1  -0.0089  0.6006  0.7940  11.00000  0.05    0.57
Q13   1   0.3971  0.4226  0.5833  11.00000  0.05    0.57
Q14   1   0.2267  0.4068  0.6036  11.00000  0.05    0.54
Q15   1   0.2097  0.6349  0.4970  11.00000  0.05    0.52
Q16   1   0.7123  0.4315  0.5177  11.00000  0.05    0.51
Q17   1   0.2560  0.4995  0.6992  11.00000  0.05    0.51
Q18   1   0.3254  0.3433  0.2833  11.00000  0.05    0.51
Q19   1   0.7460  0.1279  0.3085  11.00000  0.05    0.50
Q20   1  -0.2640  0.3181  0.0981  11.00000  0.05    0.49
;
_shelx_res_checksum              66185
